# Supplementary material for: Comparing Current and Future Land Suitability for Growing Rainfed Corn (Zea mays) in Georgia, USA
Source: Plants (Basel). 2024 Sep 5;13(17):2486. doi: 10.3390/plants13172486 (PMC11397360; doi:10.3390/plants13172486)
Supplement: Supplementary file 1 [file plants-13-02486-s001.zip]

Archive with 1 entries (1 files):
- plants-3161481-supplementary.pdf
